# Supplementary material for: An Improved Vector System for Homogeneous and Stable Gene Regulation
Source: Int J Mol Sci. 2021 May 14;22(10):5206. doi: 10.3390/ijms22105206 (PMC8157167; doi:10.3390/ijms22105206)
Supplement: Supplementary file 1 [file ijms-22-05206-s001.zip]

Archive with 1 entries (1 files):
- ijms-1184172-supplementary.pdf
